# Supplementary material for: Mutation bias interacts with composition bias to influence adaptive evolution
Source: PLoS Comput Biol. 2020 Sep 28;16(9):e1008296. doi: 10.1371/journal.pcbi.1008296 (PMC7571706; doi:10.1371/journal.pcbi.1008296)
Supplement: S1 Table — (XLSX) [file pcbi.1008296.s021.xlsx]

## Sheet: Supp_table_1
TF_name	CIS-BP_TF_ID	CIS-BP_motif_ID	Species	DNA-binding_domain_class	Delta	Study
gw1.238.28.1	T108541	M1193	Physcomitrella_patens	LOB	0.0356202	Weirauch2014
HOXB13	T093224	M0821	Homo_sapiens	Homeodomain	0.0239983	Weirauch2014
CRF3	T000703	M0041	Arabidopsis_thaliana	AP2	0.0214569	Weirauch2014
hbx5-2	T090961	M0798	Dictyostelium_discoideum	Homeodomain	0.0305031	Weirauch2014
LOC_Os06g04090	T128292	M1327	Oryza_sativa	NaNC/NaNM	0.0306529	Weirauch2014
ENSTNIG00000018555	T097627	M1006	Tetraodon_nigroviridis	Homeodomain	0.0296087	Weirauch2014
NCU05294	T161543	M1629	Neurospora_crassa	Zinc cluster	0.0185178	Weirauch2014
NCU08512	T106077	M1169	Neurospora_crassa	HSF	0.0258969	Weirauch2014
NCU02525	T161516	M1613	Neurospora_crassa	Zinc cluster	0.0267101	Weirauch2014
ADOF2	T075400	M0586	Arabidopsis_thaliana	Dof	0.0273371	Weirauch2014
hbx9	T090966	M0801	Dictyostelium_discoideum	Homeodomain	0.0287487	Weirauch2014
GE12548	T073847	M0543	Drosophila_yakuba	CxC	0.0247248	Weirauch2014
NCU05308	T161544	M1630	Neurospora_crassa	Zinc cluster	0.0329211	Weirauch2014
Mitf	T015143	M0206	Mus_musculus	bHLH	0.0190135	Weirauch2014
Arid5a	NaN	NaN	Mus_musculus	ARID/BRIGHT	0.0256737	Badis2009
dmrta2	T075169	M0581	Xenopus_tropicalis	DM	0.0287183	Weirauch2014
Mbd1	T074496	M0560	Mus_musculus	CxxC	0.031869	Weirauch2014
Bm1_12445	T074862	M0566	Brugia_malayi	DM	0.0238819	Weirauch2014
EPR1	T116559	M1233	Arabidopsis_thaliana	Myb_SANT	0.0205917	Weirauch2014
NR3C2	T132563	M1345	Homo_sapiens	Nuclear receptor	0.0277173	Weirauch2014
CAMTA3	T071448	M0528	Arabidopsis_thaliana	CG-1	0.0125914	Weirauch2014
nfatc1	T138250	M1415	Xenopus_tropicalis	Rel	0.018631	Weirauch2014
ceh-48	T073302	M0533	Caenorhabditis_elegans	CUTHomeodomain	0.021661	Weirauch2014
FGSG_04109T0	T156691	M1590	Fusarium_graminearum	Zinc cluster	0.0272019	Weirauch2014
bap	T098387	M1019	Drosophila_melanogaster	Homeodomain	0.0271019	Weirauch2014
NCU09556	T099678	M1039	Neurospora_crassa	Homeodomain	0.029108	Weirauch2014
NaNP	T127732	M1317	Arabidopsis_thaliana	NaNC/NaNM	0.0256729	Weirauch2014
lim-4	T100105	M1065	Caenorhabditis_elegans	Homeodomain	0.0250272	Weirauch2014
DMRTA2	T075019	M0575	Homo_sapiens	DM	0.0278473	Weirauch2014
AT5G08520	T116769	M1255	Arabidopsis_thaliana	Myb_SANT	0.0273879	Weirauch2014
ZAT7	T036973	M0362	Arabidopsis_thaliana	C2H2 ZF	0.0297088	Weirauch2014
Myf6	NaN	NaN	Mus_musculus	bHLH	0.0297394	Badis2009
PK02532.1	T116215	M1219	Cannabis_sativa	Myb_SANT	0.0386439	Weirauch2014
CDF2	T075415	M0590	Arabidopsis_thaliana	Dof	0.0249241	Weirauch2014
Sox18	NaN	NaN	Mus_musculus	Sox	0.0244615	Badis2009
LOC_Os02g22020	T119555	M1279	Oryza_sativa	Myb_SANT	0.0235923	Weirauch2014
HCAG_10227	T157647	M1593	Histoplasma_capsulatum	Zinc cluster	0.0311523	Weirauch2014
Awh	T098407	M1021	Drosophila_melanogaster	Homeodomain	0.0218979	Weirauch2014
ATMYR1	T116783	M1257	Arabidopsis_thaliana	Myb_SANT	0.0281259	Weirauch2014
NCU00090	T060850	M0425	Neurospora_crassa	C2H2 ZF	0.0220245	Weirauch2014
FOXM1	T081734	M0656	Meleagris_gallopavo	Forkhead	0.0277244	Weirauch2014
BC1G_11044	T155734	M1589	Botrytis_cinerea	Zinc cluster	0.0305051	Weirauch2014
ceh-19	T098338	M1009	Caenorhabditis_elegans	Homeodomain	0.0273641	Weirauch2014
NCU02487	T060857	M0432	Neurospora_crassa	C2H2 ZF	0.031327	Weirauch2014
SPAC32A11.03c	T100064	M1043	Schizosaccharomyces_pombe	Homeodomain	0.030177	Weirauch2014
estExt_fgenesh2_pg.C_80253	T105210	M1164	Branchiostoma_floridae	HomeodomainPOU	0.0295598	Weirauch2014
Tcfl5	T015156	M0210	Mus_musculus	bHLH	0.0189959	Weirauch2014
AT4G00270	T148540	M1508	Arabidopsis_thaliana	Storekeeper	0.0266735	Weirauch2014
gw1.385.26.1	T075882	M0600	Physcomitrella_patens	Dof	0.0288896	Weirauch2014
T13C5.4	T100066	M1045	Caenorhabditis_elegans	Homeodomain	0.0261154	Weirauch2014
Egr1	NaN	NaN	Mus_musculus	C2H2 ZF	0.0187253	Badis2009
cfi-1	T007869	M0115	Caenorhabditis_elegans	ARID/BRIGHT	0.0279161	Weirauch2014
Foxk1	NaN	NaN	Mus_musculus	Forkhead	0.0266614	Badis2009
Yrr1	NaN	NaN	Saccharomyces_cerevisiae	Zinc cluster	0.0211681	Zhu2009
estExt_fgenesh1_pg.C_Chr_03.00010215	T125747	M1311	Ostreococcus_tauri	Myb_SANT	0.0234543	Weirauch2014
NCU02853	T069778	M0523	Neurospora_crassa	C2H2 ZFZinc cluster	0.0307795	Weirauch2014
ff-7	T161532	M1622	Neurospora_crassa	Zinc cluster	0.0279398	Weirauch2014
Foxb1	T081899	M0673	Mus_musculus	Forkhead	0.0345485	Weirauch2014
TCP20	T150847	M1531	Arabidopsis_thaliana	TCP	0.0264545	Weirauch2014
gtaE	T084419	M0705	Dictyostelium_discoideum	GATA	0.0209561	Weirauch2014
csp-1	T060861	M0434	Neurospora_crassa	C2H2 ZF	0.027142	Weirauch2014
Cebpg	T025915	M0310	Mus_musculus	bZIP	0.0287358	Weirauch2014
Dux	T089902	M0766	Mus_musculus	Homeodomain	0.0257143	Weirauch2014
RFX4	T138502	M1418	Cavia_porcellus	RFX	0.0302125	Weirauch2014
orf19.3328	T086816	M0749	Candida_albicans	GCR1	0.0260065	Weirauch2014
Tef	T025862	M0290	Mus_musculus	bZIP	0.0347299	Weirauch2014
Bhlhe41	T015135	M0204	Mus_musculus	bHLH	0.0225038	Weirauch2014
NCU00019	T082790	M0676	Neurospora_crassa	Forkhead	0.0296063	Weirauch2014
FGSG_09921T0	T156790	M1591	Fusarium_graminearum	Zinc cluster	0.0249546	Weirauch2014
tlx-like	T100252	M1096	Pleurobrachia_pileus	Homeodomain	0.0272491	Weirauch2014
Cbf1	NaN	NaN	Saccharomyces_cerevisiae	bHLH	0.0212184	Zhu2009
Sox15	NaN	NaN	Mus_musculus	Sox	0.0264082	Badis2009
Nr2f2	NaN	NaN	Mus_musculus	Nuclear receptor	0.0178785	Badis2009
fgenesh1_pg.C_Chr_08.0001000114	T076005	M0601	Ostreococcus_tauri	Dof	0.0328977	Weirauch2014
NCU03699	T060866	M0437	Neurospora_crassa	C2H2 ZF	0.016099	Weirauch2014
Nkx3-1	NaN	NaN	Mus_musculus	Homeodomain	0.0207312	Badis2009
ztf-28	T057558	M0424	Caenorhabditis_elegans	C2H2 ZF	0.0263133	Weirauch2014
PASA_GEN_2600044	T074813	M0564	Daphnia_pulex	CxxC	0.028957	Weirauch2014
Tcfec	T015132	M0200	Mus_musculus	bHLH	0.0218538	Weirauch2014
NCU01243	T161506	M1604	Neurospora_crassa	Zinc cluster	0.0302069	Weirauch2014
Sox14	NaN	NaN	Mus_musculus	Sox	0.0224478	Badis2009
RAP2.4	T000618	M0016	Arabidopsis_thaliana	AP2	0.0304812	Weirauch2014
Arid5b	T007488	M0108	Mus_musculus	ARID/BRIGHT	0.0254831	Weirauch2014
NCU07246	T005269	M0090	Neurospora_crassa	APSES	0.0183802	Weirauch2014
nhr-36	T133937	M1372	Caenorhabditis_elegans	Nuclear receptor	0.0303029	Weirauch2014
labial	T100240	M1085	Cupiennius_salei	Homeodomain	0.0331871	Weirauch2014
ILR3	T012439	M0167	Arabidopsis_thaliana	bHLH	0.0232174	Weirauch2014
Creb1	T025870	M0294	Mus_musculus	bZIP	0.023102	Weirauch2014
Tcfe2a	NaN	NaN	Mus_musculus	bHLH	0.0215996	Badis2009
Hes5	T015172	M0213	Mus_musculus	bHLH	0.0203763	Weirauch2014
NCU05022	T060873	M0440	Neurospora_crassa	C2H2 ZF	0.0238974	Weirauch2014
IRC900814	NaN	NaN	Mus_musculus	SAND	0.0260834	Badis2009
ENSPPYG00000004736	T008659	M0135	Pongo_pygmaeus	AT hook	0.0264641	Weirauch2014
UM00578	T089494	M0764	Ustilago_maydis	Homeodomain	0.0283916	Weirauch2014
NCU05024	T060874	M0441	Neurospora_crassa	C2H2 ZF	0.023928	Weirauch2014
GSPATP00004674001	T008230	M0118	Paramecium_tetraurelia	ARID/BRIGHT	0.0285486	Weirauch2014
gtaT	T084429	M0710	Dictyostelium_discoideum	GATA	0.0291075	Weirauch2014
YAB5	T142994	M1467	Arabidopsis_thaliana	Sox	0.0326334	Weirauch2014
Bhlhb2	NaN	NaN	Mus_musculus	bHLH	0.022204	Badis2009
Met32	NaN	NaN	Saccharomyces_cerevisiae	C2H2 ZF	0.0244238	Zhu2009
PK27213.1	T116364	M1228	Cannabis_sativa	Myb_SANT	0.0281763	Weirauch2014
NCU00445	T161502	M1602	Neurospora_crassa	Zinc cluster	0.0310164	Weirauch2014
BGIBMGA008956	T074064	M0544	Bombyx_mori	CxC	0.0347575	Weirauch2014
CG42234	T099357	M1030	Drosophila_melanogaster	Homeodomain	0.029786	Weirauch2014
ATML1	T090135	M0782	Arabidopsis_thaliana	Homeodomain	0.0268429	Weirauch2014
AT1G19000	T116563	M1234	Arabidopsis_thaliana	Myb_SANT	0.023472	Weirauch2014
ppa000682m	T141141	M1463	Prunus_persica	SBP	0.0271884	Weirauch2014
HBX4	T100230	M1076	Echinococcus_granulosus	Homeodomain	0.0206773	Weirauch2014
ems	T098366	M1014	Drosophila_melanogaster	Homeodomain	0.0244126	Weirauch2014
SHOX-like	T101037	M1114	Nematostella_vectensis	Homeodomain	0.025094	Weirauch2014
MDP0000164819	T110613	M1211	Malus_x_domestica	MADF	0.0307371	Weirauch2014
mix-a	T104117	M1143	Xenopus_laevis	Homeodomain	0.0303401	Weirauch2014
ECU03_1170	T100117	M1066	Encephalitozoon_cuniculi	Homeodomain	0.0209404	Weirauch2014
nit-2	T085019	M0722	Neurospora_crassa	GATA	0.026868	Weirauch2014
NCU02012	T161510	M1608	Neurospora_crassa	Zinc cluster	0.0240457	Weirauch2014
ARID3A	T007565	M0110	Procavia_capensis	ARID/BRIGHT	0.0305582	Weirauch2014
NK-like_10	T102221	M1123	Nematostella_vectensis	Homeodomain	0.0272166	Weirauch2014
ENSORLG00000007805	T136587	M1403	Oryzias_latipes	Pipsqueak	0.0225202	Weirauch2014
NCU00155	T161498	M1599	Neurospora_crassa	Zinc cluster	0.0262078	Weirauch2014
ECU04_0970	T100118	M1067	Encephalitozoon_cuniculi	Homeodomain	0.0333619	Weirauch2014
GMEB2	T139967	M1438	Meleagris_gallopavo	SAND	0.0241219	Weirauch2014
Sox11	NaN	NaN	Mus_musculus	Sox	0.0234818	Badis2009
AT3G45610	T075401	M0587	Arabidopsis_thaliana	Dof	0.0335898	Weirauch2014
NCU02576	T161517	M1614	Neurospora_crassa	Zinc cluster	0.0276005	Weirauch2014
PK06791.1	T140619	M1450	Cannabis_sativa	SBP	0.0191299	Weirauch2014
Cbr-nhr-184	T131116	M1341	Caenorhabditis_briggsae	Nuclear receptor	0.0303472	Weirauch2014
fgenesh1_pg.C_Chr_09.0001000301	T074089	M0545	Ostreococcus_tauri	CxC	0.0270103	Weirauch2014
athp-1	T153456	M1556	Caenorhabditis_elegans	Unknown	0.031571	Weirauch2014
THAPSDRAFT_24118	T120629	M1285	Thalassiosira_pseudonana	Myb_SANT	0.0319402	Weirauch2014
Mlx	T015098	M0180	Mus_musculus	bHLH	0.0194164	Weirauch2014
TET1	T074490	M0559	Monodelphis_domestica	CxxC	0.0278541	Weirauch2014
NCU08055	T027657	M0336	Neurospora_crassa	bZIP	0.0339352	Weirauch2014
ANIA_03154	T005242	M0089	Aspergillus_nidulans	APSES	0.0182589	Weirauch2014
1200010153	T125383	M1307	Ostreococcus_tauri	Myb_SANT	0.0187731	Weirauch2014
ANL2	T090127	M0780	Arabidopsis_thaliana	Homeodomain	0.0316408	Weirauch2014
NR2F6	T132565	M1346	Homo_sapiens	Nuclear receptor	0.025022	Weirauch2014
LIN54	T073770	M0541	Gallus_gallus	CxC	0.033272	Weirauch2014
PHL1	T116790	M1258	Arabidopsis_thaliana	Myb_SANT	0.024425	Weirauch2014
Foxj1	NaN	NaN	Mus_musculus	Forkhead	0.026633	Badis2009
so	T098379	M1017	Drosophila_melanogaster	Homeodomain	0.0282246	Weirauch2014
HCAG_01476	T157596	M1592	Histoplasma_capsulatum	Zinc cluster	0.0315646	Weirauch2014
Gzf3	NaN	NaN	Saccharomyces_cerevisiae	GATA	0.0192356	Zhu2009
LOC_Os02g57820	T008691	M0138	Oryza_sativa	AT hook	0.0272423	Weirauch2014
1200010282	T125384	M1308	Ostreococcus_tauri	Myb_SANT	0.031163	Weirauch2014
Hbp1	NaN	NaN	Mus_musculus	Sox	0.0291488	Badis2009
bzpD	T024441	M0281	Dictyostelium_discoideum	bZIP	0.0231986	Weirauch2014
six3	T095855	M0998	Oryzias_latipes	Homeodomain	0.027865	Weirauch2014
gw1.20.00.89.1	T074162	M0548	Ostreococcus_tauri	CxC	0.0322736	Weirauch2014
LHX6	T093146	M0814	Homo_sapiens	Homeodomain	0.0236916	Weirauch2014
Foxj3	NaN	NaN	Mus_musculus	Forkhead	0.0224648	Badis2009
bZIP68	T023759	M0255	Arabidopsis_thaliana	bZIP	0.0288937	Weirauch2014
Sip4	NaN	NaN	Saccharomyces_cerevisiae	Zinc cluster	0.0250151	Zhu2009
PK10342.1	T116262	M1223	Cannabis_sativa	Myb_SANT	0.0292612	Weirauch2014
DMRTC2	T074988	M0571	Cavia_porcellus	DM	0.0315024	Weirauch2014
ARID3A	T007445	M0104	Microcebus_murinus	ARID/BRIGHT	0.0287719	Weirauch2014
Cnox3	T100246	M1091	Eleutheria_dichotoma	Homeodomain	0.0293069	Weirauch2014
UM04928	T089495	M0765	Ustilago_maydis	Homeodomain	0.0277562	Weirauch2014
AT1G22985	T000589	M0007	Arabidopsis_thaliana	AP2	0.0248368	Weirauch2014
NCU04848	T060872	M0439	Neurospora_crassa	C2H2 ZF	0.0266211	Weirauch2014
AT4G29000	T073714	M0538	Arabidopsis_thaliana	CxC	0.0283839	Weirauch2014
Ci-Prd-B	T091631	M0805	Ciona_intestinalis	Homeodomain	0.0221872	Weirauch2014
Gm397	NaN	NaN	Mus_musculus	C2H2 ZF	0.0223592	Badis2009
Nrg1	NaN	NaN	Saccharomyces_cerevisiae	C2H2 ZF	0.0197681	Zhu2009
Tcfap2c	NaN	NaN	Mus_musculus	AP-2	0.0253492	Badis2009
LOC_Os01g51154	T119530	M1277	Oryza_sativa	Myb_SANT	0.0163382	Weirauch2014
ZFP5	T036944	M0358	Arabidopsis_thaliana	C2H2 ZF	0.0239142	Weirauch2014
Zfp740	NaN	NaN	Mus_musculus	C2H2 ZF	0.0194546	Badis2009
LBX1	T093206	M0818	Homo_sapiens	Homeodomain	0.0281336	Weirauch2014
estExt_fgenesh1_pg.C_Chr_03.00010061	T125746	M1310	Ostreococcus_tauri	Myb_SANT	0.0306098	Weirauch2014
Sox12	NaN	NaN	Mus_musculus	Sox	0.0237923	Badis2009
estExt_gwp_gw1.C_70211	T101290	M1116	Physcomitrella_patens	Homeodomain	0.0335653	Weirauch2014
NCU06990	T161561	M1642	Neurospora_crassa	Zinc cluster	0.0287329	Weirauch2014
NCU01706	T119782	M1283	Neurospora_crassa	Myb_SANT	0.0272356	Weirauch2014
ATHB6	T090104	M0773	Arabidopsis_thaliana	Homeodomain	0.0250018	Weirauch2014
KDM2B	T074397	M0554	Homo_sapiens	CxxC	0.0289078	Weirauch2014
NCU03975	T060867	M0438	Neurospora_crassa	C2H2 ZF	0.0303602	Weirauch2014
NCU06173	T082791	M0677	Neurospora_crassa	Forkhead	0.0323797	Weirauch2014
Bhlhe40	T015134	M0203	Mus_musculus	bHLH	0.0264968	Weirauch2014
NCU03416	T119785	M1284	Neurospora_crassa	Myb_SANT	0.0238104	Weirauch2014
cad	T100253	M1097	Artemia_franciscana	Homeodomain	0.0298201	Weirauch2014
GATA10	T084176	M0691	Arabidopsis_thaliana	GATA	0.0205517	Weirauch2014
STZ	T036949	M0359	Arabidopsis_thaliana	C2H2 ZF	0.0275912	Weirauch2014
cassava13991.valid.m1	T110313	M1208	Manihot_esculenta	MADF	0.0310688	Weirauch2014
Foxa2	NaN	NaN	Mus_musculus	Forkhead	0.0305669	Badis2009
LOC_Os03g03164	T099595	M1031	Oryza_sativa	Homeodomain	0.0300697	Weirauch2014
PK14402.1	T116285	M1224	Cannabis_sativa	Myb_SANT	0.036275	Weirauch2014
Nhp6a	NaN	NaN	Saccharomyces_cerevisiae	Sox	0.0251145	Zhu2009
gw1.12.257.1	T075871	M0599	Physcomitrella_patens	Dof	0.032016	Weirauch2014
ENSTNIG00000017092	T097608	M1005	Tetraodon_nigroviridis	Homeodomain	0.0300775	Weirauch2014
Gal4	NaN	NaN	Saccharomyces_cerevisiae	Zinc cluster	0.0257309	Zhu2009
Zfp161	NaN	NaN	Mus_musculus	C2H2 ZF	0.0189406	Badis2009
Zic1	NaN	NaN	Mus_musculus	C2H2 ZF	0.024823	Badis2009
Plagl1	NaN	NaN	Mus_musculus	C2H2 ZF	0.0190298	Badis2009
ERF3	T000601	M0011	Arabidopsis_thaliana	AP2	0.0265144	Weirauch2014
estExt_fgeneshNG_pg.C_820014	T008765	M0145	Naegleria_gruberi	AT hook	0.0353674	Weirauch2014
FOXG1	T082040	M0674	Oryzias_latipes	Forkhead	0.0322268	Weirauch2014
Cdx	T100259	M1103	Discocelis_tigrina	Homeodomain	0.0328831	Weirauch2014
Rhox11	T095128	M0970	Mus_musculus	Homeodomain	0.0297617	Weirauch2014
Tcf3	NaN	NaN	Mus_musculus	Sox	0.0272708	Badis2009
AtPHR1	T116741	M1250	Arabidopsis_thaliana	Myb_SANT	0.0264964	Weirauch2014
AT2G33710	T000628	M0018	Arabidopsis_thaliana	AP2	0.022199	Weirauch2014
AAH72195	T140229	M1449	Xenopus_laevis	SAND	0.0366796	Weirauch2014
SNaNPOd2T00003340001	T100166	M1072	Oikopleura_dioica	Homeodomain	0.022489	Weirauch2014
TEM1	T000591	M0008	Arabidopsis_thaliana	AP2	0.0272134	Weirauch2014
WASF3	T139986	M1439	Monodelphis_domestica	SAND	0.0256363	Weirauch2014
e_gw1.38.2.1	T076986	M0613	Physcomitrella_patens	E2F	0.0249914	Weirauch2014
ORA47	T000614	M0014	Arabidopsis_thaliana	AP2	0.0196798	Weirauch2014
zgc:158706	T007282	M0103	Danio_rerio	ARID/BRIGHT	0.030527	Weirauch2014
NCU09033	T161586	M1650	Neurospora_crassa	Zinc cluster	0.0309362	Weirauch2014
TVAG_398500	T121308	M1298	Trichomonas_vaginalis	Myb_SANT	0.0226463	Weirauch2014
ECU10_1470	T100123	M1068	Encephalitozoon_cuniculi	Homeodomain	0.029382	Weirauch2014
VENTX	T093219	M0820	Homo_sapiens	Homeodomain	0.0324356	Weirauch2014
CBG00023	T090420	M0793	Caenorhabditis_briggsae	Homeodomain	0.0266	Weirauch2014
gmeb1	T140101	M1445	Xenopus_tropicalis	SAND	0.0326363	Weirauch2014
Sox30	NaN	NaN	Mus_musculus	Sox	0.0209912	Badis2009
AT5G46760	T012432	M0165	Arabidopsis_thaliana	bHLH	0.0343186	Weirauch2014
WRKY63	T153757	M1563	Arabidopsis_thaliana	WRKY	0.0262821	Weirauch2014
MSXB	T100964	M1109	Nematostella_vectensis	Homeodomain	0.0318128	Weirauch2014
Arntl	T015179	M0218	Mus_musculus	bHLH	0.019259	Weirauch2014
Ehf	NaN	NaN	Mus_musculus	Ets	0.0233031	Badis2009
mybE	T117570	M1265	Dictyostelium_discoideum	Myb_SANT	0.0305447	Weirauch2014
PGTG_09159	T158215	M1594	Puccinia_graminis	Zinc cluster	0.0297745	Weirauch2014
Optix	T098433	M1024	Drosophila_melanogaster	Homeodomain	0.0278455	Weirauch2014
FBgn0054031	T098466	M1028	Drosophila_melanogaster	Homeodomain	0.0328844	Weirauch2014
NCU05285	T060878	M0444	Neurospora_crassa	C2H2 ZF	0.0302765	Weirauch2014
NCU07952	T060887	M0449	Neurospora_crassa	C2H2 ZF	0.0257101	Weirauch2014
DNMT1	T074401	M0556	Homo_sapiens	CxxC	0.028309	Weirauch2014
WIN1	T000583	M0006	Arabidopsis_thaliana	AP2	0.0254023	Weirauch2014
100010458	T003895	M0077	Ostreococcus_tauri	AP2	0.0208203	Weirauch2014
mybG	T117577	M1267	Dictyostelium_discoideum	Myb_SANT	0.027124	Weirauch2014
e_gw1.392.16.1	T075752	M0597	Physcomitrella_patens	Dof	0.0249653	Weirauch2014
GMEB2	T139862	M1434	Anolis_carolinensis	SAND	0.0265586	Weirauch2014
CRF4	T000670	M0033	Arabidopsis_thaliana	AP2	0.0234114	Weirauch2014
WRKY18	T153802	M1578	Arabidopsis_thaliana	WRKY	0.0196145	Weirauch2014
Gat1	NaN	NaN	Saccharomyces_cerevisiae	GATA	0.0176598	Zhu2009
fgenesh1_pg.C_scaffold_1000238	T123055	M1301	Phytophthora_ramorum	Myb_SANT	0.0254681	Weirauch2014
NFATC1	T138016	M1412	Meleagris_gallopavo	Rel	0.0158896	Weirauch2014
Gcm1	NaN	NaN	Mus_musculus	GCM	0.019734	Badis2009
fgenesh1_pg.C_scaffold_54000064	T123122	M1303	Phytophthora_ramorum	Myb_SANT	0.0237214	Weirauch2014
Nhp6b	NaN	NaN	Saccharomyces_cerevisiae	Sox	0.0275362	Zhu2009
Pou1f1	T104892	M1154	Mus_musculus	HomeodomainPOU	0.0352367	Weirauch2014
GMEB1	T140047	M1444	Pteropus_vampyrus	SAND	0.0321966	Weirauch2014
SPBC21B10.13c	T100065	M1044	Schizosaccharomyces_pombe	Homeodomain	0.0299185	Weirauch2014
XM_002865836.1	T150918	M1538	Arabidopsis_lyrata	TCP	0.0303493	Weirauch2014
HR3	T130998	M1338	Aedes_aegypti	Nuclear receptor	0.0254919	Weirauch2014
AT5G51190	T000700	M0040	Arabidopsis_thaliana	AP2	0.0412905	Weirauch2014
FBXL19	T074628	M0561	Tetraodon_nigroviridis	CxxC	0.028274	Weirauch2014
RARG	T132568	M1347	Homo_sapiens	Nuclear receptor	0.0233141	Weirauch2014
Arid3a	NaN	NaN	Mus_musculus	ARID/BRIGHT	0.0239046	Badis2009
NCU02326	T145821	M1497	Neurospora_crassa	Sox	0.0270233	Weirauch2014
ARR2	T116730	M1247	Arabidopsis_thaliana	Myb_SANT	0.0287911	Weirauch2014
FGSG_01100T0	T089205	M0753	Fusarium_graminearum	Homeodomain	0.0307419	Weirauch2014
fgenesh1_pg.C_Chr_14.0001000151	T021017	M0254	Ostreococcus_tauri	bHLH	0.0235913	Weirauch2014
ENSDARG00000044872	T104709	M1150	Danio_rerio	HomeodomainPOU	0.0256273	Weirauch2014
ATERF-8	T000603	M0012	Arabidopsis_thaliana	AP2	0.0222812	Weirauch2014
Lim3	T098374	M1016	Drosophila_melanogaster	Homeodomain	0.0286241	Weirauch2014
LOC_Os03g25430	T148600	M1509	Oryza_sativa	Storekeeper	0.0364649	Weirauch2014
TBX2	T149300	M1512	Gasterosteus_aculeatus	T-box	0.0250773	Weirauch2014
CBN06605	T074919	M0569	Caenorhabditis_brenneri	DM	0.0270879	Weirauch2014
CG15696	T098450	M1026	Drosophila_melanogaster	Homeodomain	0.0284404	Weirauch2014
GSTENG00028216001	T140125	M1446	Tetraodon_nigroviridis	SAND	0.0295078	Weirauch2014
LCOR	T136567	M1401	Meleagris_gallopavo	Pipsqueak	0.0253047	Weirauch2014
DOF5.6	T075419	M0594	Arabidopsis_thaliana	Dof	0.022428	Weirauch2014
daf-16	T082826	M0681	Caenorhabditis_elegans	Forkhead	0.0231962	Weirauch2014
fgeneshCV_pg.C_scaffold_18000164	T074091	M0546	Chlorella_vulgaris	CxC	0.025617	Weirauch2014
AT4G16750	T000662	M0026	Arabidopsis_thaliana	AP2	0.0196424	Weirauch2014
NOT-like_E	T101905	M1120	Nematostella_vectensis	Homeodomain	0.0239098	Weirauch2014
AT1G29160	T075390	M0583	Arabidopsis_thaliana	Dof	0.0282967	Weirauch2014
Minc10479	T136994	M1406	Meloidogyne_incognita	Pipsqueak	0.0321126	Weirauch2014
NCU01478	T161508	M1606	Neurospora_crassa	Zinc cluster	0.0277653	Weirauch2014
HRD	T000630	M0019	Arabidopsis_thaliana	AP2	0.0366821	Weirauch2014
WRKY48	T153817	M1583	Arabidopsis_thaliana	WRKY	0.0269968	Weirauch2014
AT1G25550	T116568	M1236	Arabidopsis_thaliana	Myb_SANT	0.0195457	Weirauch2014
CGBP	T074276	M0550	Homo_sapiens	CxxC	0.0270776	Weirauch2014
Dll	T098361	M1012	Drosophila_melanogaster	Homeodomain	0.0335661	Weirauch2014
AT5G04390	T036987	M0364	Arabidopsis_thaliana	C2H2 ZF	0.0240131	Weirauch2014
Put3	NaN	NaN	Saccharomyces_cerevisiae	Zinc cluster	0.0250189	Zhu2009
NCU04050	T027648	M0332	Neurospora_crassa	bZIP	0.0212733	Weirauch2014
Duxbl	T095119	M0962	Mus_musculus	Homeodomain	0.0229237	Weirauch2014
WRKY33	T153774	M1571	Arabidopsis_thaliana	WRKY	0.0229055	Weirauch2014
AT3G25990	T109337	M1195	Arabidopsis_thaliana	MADF	0.0291587	Weirauch2014
FGSG9T0	T089210	M0754	Fusarium_graminearum	Homeodomain	0.0265832	Weirauch2014
AT2G01060	T116607	M1239	Arabidopsis_thaliana	Myb_SANT	0.0215475	Weirauch2014
GT-1	T109330	M1194	Arabidopsis_thaliana	MADF	0.0350754	Weirauch2014
ATEG_04171	T090413	M0792	Aspergillus_terreus	Homeodomain	0.0261701	Weirauch2014
SNaNPOd2T00006145001	T100177	M1074	Oikopleura_dioica	Homeodomain	0.0296732	Weirauch2014
AZF2	T036968	M0361	Arabidopsis_thaliana	C2H2 ZF	0.0224185	Weirauch2014
Arid3b	T007485	M0105	Mus_musculus	ARID/BRIGHT	0.0296048	Weirauch2014
AT1G75490	T000615	M0015	Arabidopsis_thaliana	AP2	0.021033	Weirauch2014
BGIBMGA013198	T073276	M0532	Bombyx_mori	CUT	0.0227392	Weirauch2014
EDT1	T090095	M0772	Arabidopsis_thaliana	Homeodomain	0.0276014	Weirauch2014
GATA3	T084197	M0702	Arabidopsis_thaliana	GATA	0.0244934	Weirauch2014
MYB77	T116707	M1246	Arabidopsis_thaliana	Myb_SANT	0.0312933	Weirauch2014
3681.m00016	T102650	M1137	Tetrahymena_thermophila	Homeodomain	0.0323422	Weirauch2014
NCU06186	T060881	M0445	Neurospora_crassa	C2H2 ZF	0.0265959	Weirauch2014
MLL	T074400	M0555	Homo_sapiens	CxxC	0.0273662	Weirauch2014
Cbr-fkh-2	T080935	M0651	Caenorhabditis_briggsae	Forkhead	0.0280001	Weirauch2014
BGIBMGA004818	T071350	M0527	Bombyx_mori	CENPB	0.0231923	Weirauch2014
Tr4/Tr2	T135041	M1392	Schistosoma_mansoni	Nuclear receptor	0.0232623	Weirauch2014
AGAP006642	T090038	M0768	Anopheles_gambiae	Homeodomain	0.0323375	Weirauch2014
Mybl1	NaN	NaN	Mus_musculus	Myb_SANT	0.0214252	Badis2009
Q1PS65_CHICK	T107484	M1178	Gallus_gallus	IRF	0.029674	Weirauch2014
SPL4	T140636	M1454	Arabidopsis_thaliana	SBP	0.0309235	Weirauch2014
Ci-Prd-A	T091642	M0806	Ciona_intestinalis	Homeodomain	0.0306614	Weirauch2014
RFX1	T138745	M1425	Tetraodon_nigroviridis	RFX	0.029756	Weirauch2014
Zfp691	NaN	NaN	Mus_musculus	C2H2 ZF	0.0250412	Badis2009
Sp110	T139995	M1443	Mus_musculus	SAND	0.0286359	Weirauch2014
ZC416.1	T110265	M1206	Caenorhabditis_elegans	MADF	0.0300654	Weirauch2014
ANIA_01690	T008583	M0123	Aspergillus_nidulans	AT hook	0.0279776	Weirauch2014
Eomes	NaN	NaN	Mus_musculus	T-box	0.0232484	Badis2009
Sox8	NaN	NaN	Mus_musculus	Sox	0.0212816	Badis2009
NCU11359	T161595	M1651	Neurospora_crassa	Zinc cluster	0.0282325	Weirauch2014
Rxrg	T133018	M1352	Mus_musculus	Nuclear receptor	0.0253681	Weirauch2014
300010106	T085906	M0737	Ostreococcus_tauri	GATA	0.0382652	Weirauch2014
AAH72060	T105281	M1166	Xenopus_laevis	HomeodomainPOU	0.0257788	Weirauch2014
PK22320.1	T140627	M1451	Cannabis_sativa	SBP	0.0182997	Weirauch2014
TIFY2B	T084185	M0695	Arabidopsis_thaliana	GATA	0.0249807	Weirauch2014
HB-1	T090087	M0771	Arabidopsis_thaliana	Homeodomain	0.0261483	Weirauch2014
Tye7	NaN	NaN	Saccharomyces_cerevisiae	bHLH	0.0323891	Zhu2009
a2-1	T100258	M1102	Coprinopsis_scobicola	Homeodomain	0.0213497	Weirauch2014
Splox	T103291	M1140	Strongylocentrotus_purpuratus	Homeodomain	0.026668	Weirauch2014
HOXA2	T093137	M0811	Homo_sapiens	Homeodomain	0.0330063	Weirauch2014
Spdef	NaN	NaN	Mus_musculus	Ets	0.0223722	Badis2009
GATA15	T084182	M0694	Arabidopsis_thaliana	GATA	0.0198206	Weirauch2014
Cbr-nhr-134	T131108	M1340	Caenorhabditis_briggsae	Nuclear receptor	0.0299367	Weirauch2014
ZC123.3	T100101	M1064	Caenorhabditis_elegans	Homeodomain	0.0306745	Weirauch2014
Prep	T100154	M1071	Oikopleura_dioica	Homeodomain	0.0297524	Weirauch2014
stkA	T084422	M0707	Dictyostelium_discoideum	GATA	0.0213302	Weirauch2014
WRKY8	T153816	M1582	Arabidopsis_thaliana	WRKY	0.0218527	Weirauch2014
NOT-like_D	T100995	M1112	Nematostella_vectensis	Homeodomain	0.0249143	Weirauch2014
AO090005000304	T090402	M0790	Aspergillus_oryzae	Homeodomain	0.0273148	Weirauch2014
AC226150.2	T093319	M0825	Homo_sapiens	Homeodomain	0.0292615	Weirauch2014
NCU01924	T161509	M1607	Neurospora_crassa	Zinc cluster	0.0279063	Weirauch2014
ENSCING00000003435	T139881	M1435	Ciona_intestinalis	SAND	0.0354319	Weirauch2014
NK-like_13	T101388	M1118	Nematostella_vectensis	Homeodomain	0.03108	Weirauch2014
GBF3	T023789	M0264	Arabidopsis_thaliana	bZIP	0.0278466	Weirauch2014
ATERF6	T000663	M0027	Arabidopsis_thaliana	AP2	0.0395404	Weirauch2014
mll	T074669	M0562	Xenopus_tropicalis	CxxC	0.0319981	Weirauch2014
TVAG_237720	T121160	M1297	Trichomonas_vaginalis	Myb_SANT	0.0232489	Weirauch2014
ENSDARG00000078124	T008625	M0127	Danio_rerio	AT hook	0.0321311	Weirauch2014
GSTENG00029951001	T099959	M1041	Tetraodon_nigroviridis	Homeodomain	0.021634	Weirauch2014
XM_001377329.1	T075067	M0577	Monodelphis_domestica	DM	0.03012	Weirauch2014
R06F6.6	T099965	M1042	Caenorhabditis_elegans	Homeodomain	0.0286563	Weirauch2014
ANIA_07513	T024152	M0275	Aspergillus_nidulans	bZIP	0.028411	Weirauch2014
AT3G04030	T116654	M1241	Arabidopsis_thaliana	Myb_SANT	0.0286429	Weirauch2014
Xbp1	T025859	M0289	Mus_musculus	bZIP	0.0282541	Weirauch2014
NCU04058	T027649	M0333	Neurospora_crassa	bZIP	0.0217528	Weirauch2014
GBF1	T023812	M0268	Arabidopsis_thaliana	bZIP	0.0289781	Weirauch2014
GSVIVG00033765001	T008688	M0137	Vitis_vinifera	AT hook	0.0286417	Weirauch2014
DDB_G0275333	T007195	M0102	Dictyostelium_discoideum	ARID/BRIGHT	0.0308639	Weirauch2014
PK29550.1	T116382	M1230	Cannabis_sativa	Myb_SANT	0.0238106	Weirauch2014
Fhl1	NaN	NaN	Saccharomyces_cerevisiae	Forkhead	0.0246941	Zhu2009
HMGA	T008558	M0119	Arabidopsis_thaliana	AT hook	0.0244861	Weirauch2014
DDB_G0270590	T161493	M1598	Dictyostelium_discoideum	Zinc cluster	0.0270626	Weirauch2014
B9GPL8_POPTR	T140737	M1459	Populus_trichocarpa	SBP	0.0240511	Weirauch2014
Zfp711	T049028	M0381	Mus_musculus	C2H2 ZF	0.029143	Weirauch2014
Cbr-dsc-1	T090442	M0794	Caenorhabditis_briggsae	Homeodomain	0.0297695	Weirauch2014
MYB33	T116763	M1254	Arabidopsis_thaliana	Myb_SANT	0.0227573	Weirauch2014
NCU03266	T099675	M1037	Neurospora_crassa	Homeodomain	0.0286727	Weirauch2014
pha-2	T099672	M1034	Caenorhabditis_elegans	Homeodomain	0.0270058	Weirauch2014
Foxl1	NaN	NaN	Mus_musculus	Forkhead	0.0250813	Badis2009
GRF10	T089326	M0759	Candida_albicans	Homeodomain	0.025922	Weirauch2014
WRKY15	T153767	M1566	Arabidopsis_thaliana	WRKY	0.0193934	Weirauch2014
NK-like_2	T100954	M1108	Nematostella_vectensis	Homeodomain	0.0282458	Weirauch2014
ORA59	T000578	M0005	Arabidopsis_thaliana	AP2	0.0254028	Weirauch2014
gbfA	T153457	M1557	Dictyostelium_discoideum	Unknown	0.022961	Weirauch2014
retn	T007748	M0112	Drosophila_melanogaster	ARID/BRIGHT	0.0274021	Weirauch2014
Vsx2	T098465	M1027	Drosophila_melanogaster	Homeodomain	0.0271684	Weirauch2014
Gmeb1	NaN	NaN	Mus_musculus	SAND	0.0250682	Badis2009
hmg-12	T008721	M0142	Caenorhabditis_elegans	AT hook	0.0311953	Weirauch2014
Gata6	NaN	NaN	Mus_musculus	GATA	0.0215473	Badis2009
NCU06907	T060884	M0448	Neurospora_crassa	C2H2 ZF	0.0299834	Weirauch2014
TET1	T074402	M0557	Homo_sapiens	CxxC	0.030015	Weirauch2014
FoxJ2	T083421	M0689	Strongylocentrotus_purpuratus	Forkhead	0.0292844	Weirauch2014
e_gw1.170.52.1	T075751	M0596	Physcomitrella_patens	Dof	0.033371	Weirauch2014
XP_001196208.1	T074204	M0549	Strongylocentrotus_purpuratus	CxC	0.0258582	Weirauch2014
Tbs1	NaN	NaN	Saccharomyces_cerevisiae	Zinc cluster	0.0248614	Zhu2009
Noto	T095160	M0989	Mus_musculus	Homeodomain	0.0253763	Weirauch2014
Q50-5	T102220	M1122	Nematostella_vectensis	Homeodomain	0.0218439	Weirauch2014
Pho4	NaN	NaN	Saccharomyces_cerevisiae	bHLH	0.0187748	Zhu2009
GATA27	T084202	M0704	Arabidopsis_thaliana	GATA	0.0243501	Weirauch2014
Ypr013c	NaN	NaN	Saccharomyces_cerevisiae	C2H2 ZF	0.0230724	Zhu2009
AZF1	T037001	M0367	Arabidopsis_thaliana	C2H2 ZF	0.026936	Weirauch2014
Ci-Hox12	T091607	M0803	Ciona_intestinalis	Homeodomain	0.0309827	Weirauch2014
PHF21A	T008644	M0130	Monodelphis_domestica	AT hook	0.0273566	Weirauch2014
TLX2	T093160	M0815	Homo_sapiens	Homeodomain	0.0285322	Weirauch2014
Ci-FoxM	T081159	M0652	Ciona_intestinalis	Forkhead	0.02908	Weirauch2014
TIFY2A	T084178	M0693	Arabidopsis_thaliana	GATA	0.0254901	Weirauch2014
Sox7	NaN	NaN	Mus_musculus	Sox	0.0237124	Badis2009
ztf-2	T057550	M0423	Caenorhabditis_elegans	C2H2 ZF	0.0259183	Weirauch2014
SPL1R2	T140633	M1452	Arabidopsis_thaliana	SBP	0.0246684	Weirauch2014
NCU11723	T161597	M1652	Neurospora_crassa	Zinc cluster	0.026973	Weirauch2014
NCU07705	T161568	M1646	Neurospora_crassa	Zinc cluster	0.0288949	Weirauch2014
Srf	NaN	NaN	Mus_musculus	MADS box	0.0217461	Badis2009
300010272	T030284	M0351	Ostreococcus_tauri	bZIP	0.0240104	Weirauch2014
Jundm2	NaN	NaN	Mus_musculus	bZIP	0.0314389	Badis2009
Sox21	NaN	NaN	Mus_musculus	Sox	0.0242555	Badis2009
NCU02787	T069777	M0522	Neurospora_crassa	C2H2 ZFZinc cluster	0.0299179	Weirauch2014
Zic2	NaN	NaN	Mus_musculus	C2H2 ZF	0.0236865	Badis2009
mybV	T117566	M1264	Dictyostelium_discoideum	Myb_SANT	0.0273878	Weirauch2014
Foxc1	T081891	M0670	Mus_musculus	Forkhead	0.0323194	Weirauch2014
Gcn4	NaN	NaN	Saccharomyces_cerevisiae	bZIP	0.0178182	Zhu2009
NCU02666	T060858	M0433	Neurospora_crassa	C2H2 ZF	0.0184607	Weirauch2014
AT5G64220	T071452	M0529	Arabidopsis_thaliana	CG-1	0.0194999	Weirauch2014
Gata5	NaN	NaN	Mus_musculus	GATA	0.0271399	Badis2009
Rfx4	NaN	NaN	Mus_musculus	RFX	0.0240251	Badis2009
FGSG_09043T0	T089213	M0756	Fusarium_graminearum	Homeodomain	0.0274062	Weirauch2014
Hbox10	T098269	M1008	Xenopus_tropicalis	Homeodomain	0.0239578	Weirauch2014
UNCX	T097628	M1007	Tetraodon_nigroviridis	Homeodomain	0.0256134	Weirauch2014
bsh	T098365	M1013	Drosophila_melanogaster	Homeodomain	0.0241282	Weirauch2014
PHUM046580	T138815	M1426	Pediculus_humanus	RFX	0.0322667	Weirauch2014
Smp_016180	T135035	M1391	Schistosoma_mansoni	Nuclear receptor	0.0276092	Weirauch2014
LOC_Os06g48534	T085005	M0718	Oryza_sativa	GATA	0.0303645	Weirauch2014
Sox5	NaN	NaN	Mus_musculus	Sox	0.0263782	Badis2009
Sox17	NaN	NaN	Mus_musculus	Sox	0.0252749	Badis2009
LCORL	T136531	M1399	Choloepus_hoffmanni	Pipsqueak	0.029738	Weirauch2014
SNaNPOd2T00006620001	T100178	M1075	Oikopleura_dioica	Homeodomain	0.0223921	Weirauch2014
AT1G64620	T075393	M0584	Arabidopsis_thaliana	Dof	0.0231361	Weirauch2014
nhr-177	T133949	M1373	Caenorhabditis_elegans	Nuclear receptor	0.0159951	Weirauch2014
nasonia_NCBI_hmm1312624	T136409	M1396	Nasonia_vitripennis	Pipsqueak	0.0227755	Weirauch2014
eor-1	T061319	M0453	Caenorhabditis_elegans	C2H2 ZF	0.0326307	Weirauch2014
CRF2	T000666	M0029	Arabidopsis_thaliana	AP2	0.0319326	Weirauch2014
DMRTC2	T075161	M0580	Tursiops_truncatus	DM	0.0260848	Weirauch2014
AT4G17880	T012400	M0160	Arabidopsis_thaliana	bHLH	0.0333618	Weirauch2014
NOBOX	T093143	M0812	Homo_sapiens	Homeodomain	0.0238857	Weirauch2014
ATERF13	T000637	M0020	Arabidopsis_thaliana	AP2	0.0247373	Weirauch2014
RD22BP1	T012323	M0152	Arabidopsis_thaliana	bHLH	0.0257048	Weirauch2014
Sry	NaN	NaN	Mus_musculus	Sox	0.0238195	Badis2009
CNBK3340	T089376	M0762	Cryptococcus_neoformans	Homeodomain	0.0272065	Weirauch2014
WRKY40	T153762	M1565	Arabidopsis_thaliana	WRKY	0.0247529	Weirauch2014
Os02g0706600	T099957	M1040	Oryza_sativa	Homeodomain	0.0270917	Weirauch2014
hbx10	T090967	M0802	Dictyostelium_discoideum	Homeodomain	0.0245421	Weirauch2014
APRR2	T116734	M1248	Arabidopsis_thaliana	Myb_SANT	0.0338574	Weirauch2014
ANIA_09147	T160859	M1597	Aspergillus_nidulans	Zinc cluster	0.0294296	Weirauch2014
Sox4	NaN	NaN	Mus_musculus	Sox	0.0198942	Badis2009
gtaL	T084435	M0712	Dictyostelium_discoideum	GATA	0.0301892	Weirauch2014
Xrp1	T008684	M0136	Drosophila_melanogaster	AT hook	0.0291165	Weirauch2014
SPL7	T140645	M1458	Arabidopsis_thaliana	SBP	0.0171645	Weirauch2014
RHL41	T036996	M0366	Arabidopsis_thaliana	C2H2 ZF	0.0287944	Weirauch2014
Rfxdc2	NaN	NaN	Mus_musculus	RFX	0.0237105	Badis2009
naif1	T109559	M1199	Xenopus_tropicalis	MADF	0.0250757	Weirauch2014
CAGL0H02959g	T102870	M1138	Candida_glabrata	Homeodomain	0.0273407	Weirauch2014
Medtr3g103160.1	T110532	M1210	Medicago_truncatula	MADF	0.0326885	Weirauch2014
Mafk	NaN	NaN	Mus_musculus	bZIP	0.0244925	Badis2009
LCOR	T136524	M1398	Anolis_carolinensis	Pipsqueak	0.034258	Weirauch2014
BIM1	T012421	M0163	Arabidopsis_thaliana	bHLH	0.0261623	Weirauch2014
ceh-5	T090350	M0786	Caenorhabditis_elegans	Homeodomain	0.0229349	Weirauch2014
SPL5	T140642	M1456	Arabidopsis_thaliana	SBP	0.0271668	Weirauch2014
ATEG_00670	T090412	M0791	Aspergillus_terreus	Homeodomain	0.029412	Weirauch2014
Glyma11g37390.1	T110445	M1209	Glycine_max	MADF	0.0323725	Weirauch2014
LjT20A21.20.nc	T151280	M1547	Lotus_japonicus	TCP	0.0351534	Weirauch2014
NCU09333	T060890	M0452	Neurospora_crassa	C2H2 ZF	0.0290353	Weirauch2014
RFX2	T138559	M1419	Homo_sapiens	RFX	0.0303133	Weirauch2014
KNaNT6	T090084	M0770	Arabidopsis_thaliana	Homeodomain	0.0294219	Weirauch2014
GATA1	T084186	M0696	Arabidopsis_thaliana	GATA	0.0317692	Weirauch2014
MATALPHA2	T100237	M1082	Kluyveromyces_delphensis	Homeodomain	0.0254808	Weirauch2014
Setbp1	T008645	M0131	Mus_musculus	AT hook	0.0296456	Weirauch2014
Six6	NaN	NaN	Mus_musculus	Homeodomain	0.0247461	Badis2009
Rxrb	T133049	M1367	Mus_musculus	Nuclear receptor	0.0244996	Weirauch2014
ERF11	T000594	M0009	Arabidopsis_thaliana	AP2	0.022792	Weirauch2014
Ptx1	T098423	M1023	Drosophila_melanogaster	Homeodomain	0.0242608	Weirauch2014
Zic3	NaN	NaN	Mus_musculus	C2H2 ZF	0.0231715	Badis2009
TVAG_406980	T107309	M1177	Trichomonas_vaginalis	IBD	0.0317219	Weirauch2014
NCU02173	T069776	M0521	Neurospora_crassa	C2H2 ZFZinc cluster	0.0302198	Weirauch2014
ZFHX3	T093209	M0819	Homo_sapiens	Homeodomain	0.0302807	Weirauch2014
Rph1	NaN	NaN	Saccharomyces_cerevisiae	C2H2 ZF	0.0235677	Zhu2009
Sp100	NaN	NaN	Mus_musculus	SAND	0.0257864	Badis2009
LOC_Os03g21240	T119592	M1280	Oryza_sativa	Myb_SANT	0.0211851	Weirauch2014
SNOG_08237	T102385	M1135	Phaeosphaeria_nodorum	Homeodomain	0.0273841	Weirauch2014
dharma	T092227	M0809	Danio_rerio	Homeodomain	0.0244258	Weirauch2014
ATMYB4	T116751	M1251	Arabidopsis_thaliana	Myb_SANT	0.0225163	Weirauch2014
NCU01238	T007834	M0113	Neurospora_crassa	ARID/BRIGHT	0.0266029	Weirauch2014
DMRT2	T075021	M0576	Homo_sapiens	DM	0.0292913	Weirauch2014
NCU06487	T060882	M0446	Neurospora_crassa	C2H2 ZF	0.0232265	Weirauch2014
mybZ	T117572	M1266	Dictyostelium_discoideum	Myb_SANT	0.0262519	Weirauch2014
Y116A8C.22	T008720	M0141	Caenorhabditis_elegans	AT hook	0.0335881	Weirauch2014
GATA26	T084193	M0700	Arabidopsis_thaliana	GATA	0.025845	Weirauch2014
estExt_gwp_GeneWisePlus.C_Chr_02.00010270	T077121	M0614	Ostreococcus_tauri	E2F	0.021014	Weirauch2014
Fosl2	T025879	M0298	Mus_musculus	bZIP	0.0307809	Weirauch2014
Cebpa	T025886	M0301	Mus_musculus	bZIP	0.0349457	Weirauch2014
HD2	T100249	M1093	Pleurotus_djamor	Homeodomain	0.0236901	Weirauch2014
Ykl222c	NaN	NaN	Saccharomyces_cerevisiae	Zinc cluster	0.0258446	Zhu2009
POU3F2	T105077	M1161	Takifugu_rubripes	HomeodomainPOU	0.0287475	Weirauch2014
Fkh1	NaN	NaN	Saccharomyces_cerevisiae	Forkhead	0.0280139	Zhu2009
fgenesh1_pg.C_scaffold_4000186	T101350	M1117	Phytophthora_ramorum	Homeodomain	0.025328	Weirauch2014
NCU08848	T161584	M1649	Neurospora_crassa	Zinc cluster	0.0295872	Weirauch2014
Rxra	NaN	NaN	Mus_musculus	Nuclear receptor	0.0314	Badis2009
ANIA_01217	T090396	M0789	Aspergillus_nidulans	Homeodomain	0.0274049	Weirauch2014
SNaNPOd2T00005194001	T100173	M1073	Oikopleura_dioica	Homeodomain	0.0301672	Weirauch2014
hbx4	T090959	M0796	Dictyostelium_discoideum	Homeodomain	0.0234964	Weirauch2014
ATERF-4	T000643	M0022	Arabidopsis_thaliana	AP2	0.026224	Weirauch2014
AT5G05090	T116760	M1253	Arabidopsis_thaliana	Myb_SANT	0.0267069	Weirauch2014
Elf3	NaN	NaN	Mus_musculus	Ets	0.0292302	Badis2009
Rara	NaN	NaN	Mus_musculus	Nuclear receptor	0.0251777	Badis2009
ARR1	T116683	M1243	Arabidopsis_thaliana	Myb_SANT	0.0238934	Weirauch2014
NCU02957	T017886	M0232	Neurospora_crassa	bHLH	0.0181222	Weirauch2014
Gata3	NaN	NaN	Mus_musculus	GATA	0.0222894	Badis2009
LHX2	T093145	M0813	Homo_sapiens	Homeodomain	0.0247029	Weirauch2014
GBF2	T023804	M0266	Arabidopsis_thaliana	bZIP	0.0295131	Weirauch2014
vab-7	T099671	M1033	Caenorhabditis_elegans	Homeodomain	0.0275606	Weirauch2014
ENSXETG00000014047	T136618	M1404	Xenopus_tropicalis	Pipsqueak	0.027382	Weirauch2014
NCU05635	T008699	M0140	Neurospora_crassa	AT hook	0.0264689	Weirauch2014
NCU00144	T017881	M0228	Neurospora_crassa	bHLH	0.0317229	Weirauch2014
NCU02819	T145823	M1498	Neurospora_crassa	Sox	0.0278458	Weirauch2014
TOS8	T100098	M1058	Saccharomyces_cerevisiae	Homeodomain	0.03898	Weirauch2014
Gabpa	NaN	NaN	Mus_musculus	Ets	0.0170975	Badis2009
NCU00902	T085011	M0719	Neurospora_crassa	GATA	0.0237408	Weirauch2014
Sfp1	NaN	NaN	Saccharomyces_cerevisiae	C2H2 ZF	0.0269957	Zhu2009
Cbr-irx-1	T090446	M0795	Caenorhabditis_briggsae	Homeodomain	0.0244941	Weirauch2014
AT4G00238	T148538	M1507	Arabidopsis_thaliana	Storekeeper	0.0252707	Weirauch2014
Tcf7l2	NaN	NaN	Mus_musculus	Sox	0.0226129	Badis2009
SPL12	T140644	M1457	Arabidopsis_thaliana	SBP	0.0187641	Weirauch2014
GSPATP00010696001	T074109	M0547	Paramecium_tetraurelia	CxC	0.0277999	Weirauch2014
ANIA_00951	T024156	M0276	Aspergillus_nidulans	bZIP	0.0277598	Weirauch2014
BARX1	T097489	M1003	Tetraodon_nigroviridis	Homeodomain	0.0250429	Weirauch2014
MATALPHA2	T100238	M1083	Pichia_angusta	Homeodomain	0.0282684	Weirauch2014
17.m00373	T125399	M1309	Tetrahymena_thermophila	Myb_SANT	0.0273924	Weirauch2014
Vsx1	T098440	M1025	Drosophila_melanogaster	Homeodomain	0.0237256	Weirauch2014
mybAA	T117556	M1263	Dictyostelium_discoideum	Myb_SANT	0.0257418	Weirauch2014
NVHD076-ANTP	T100835	M1107	Nematostella_vectensis	Homeodomain	0.0271113	Weirauch2014
Tcfe3	T015082	M0172	Mus_musculus	bHLH	0.0195587	Weirauch2014
Sebox	T094960	M0830	Mus_musculus	Homeodomain	0.0292759	Weirauch2014
LOC_Os08g06110	T119716	M1281	Oryza_sativa	Myb_SANT	0.0184799	Weirauch2014
phf21a	T008621	M0126	Danio_rerio	AT hook	0.0333909	Weirauch2014
TVAG_119520	T121046	M1296	Trichomonas_vaginalis	Myb_SANT	0.0316672	Weirauch2014
NFATC1	T138054	M1413	Monodelphis_domestica	Rel	0.02187	Weirauch2014
e_gw1.362.4.1	T122517	M1300	Physcomitrella_patens	Myb_SANT	0.03156	Weirauch2014
Fkh2	NaN	NaN	Saccharomyces_cerevisiae	Forkhead	0.0292035	Zhu2009
SHOX	T093292	M0824	Homo_sapiens	Homeodomain	0.0232078	Weirauch2014
gtaG	T084421	M0706	Dictyostelium_discoideum	GATA	0.0197943	Weirauch2014
estExt_fgenesh1_pg.C_Chr_04.00010098	T030597	M0354	Ostreococcus_tauri	bZIP	0.0267924	Weirauch2014
CNBG1320	T089377	M0763	Cryptococcus_neoformans	Homeodomain	0.0224664	Weirauch2014
Medtr8g106590.1	T008835	M0146	Medicago_truncatula	AT hook	0.0300233	Weirauch2014
Glyma19g26560.1	T151173	M1545	Glycine_max	TCP	0.0386518	Weirauch2014
AT1G68670	T116592	M1237	Arabidopsis_thaliana	Myb_SANT	0.0141072	Weirauch2014
Rfx3	NaN	NaN	Mus_musculus	RFX	0.0224789	Badis2009
E2F2	T076471	M0604	Anolis_carolinensis	E2F	0.0335611	Weirauch2014
Klf7	NaN	NaN	Mus_musculus	C2H2 ZF	0.0261346	Badis2009
NCU06707	T161558	M1638	Neurospora_crassa	Zinc cluster	0.0343476	Weirauch2014
NCU00694	T060853	M0428	Neurospora_crassa	C2H2 ZF	0.0304589	Weirauch2014
Post-2	T100260	M1104	Lingula_unguis	Homeodomain	0.032913	Weirauch2014
ARR14	T116608	M1240	Arabidopsis_thaliana	Myb_SANT	0.0263359	Weirauch2014
dmrt99B	T075178	M0582	Drosophila_melanogaster	DM	0.0304396	Weirauch2014
Esrra	NaN	NaN	Mus_musculus	Nuclear receptor	0.0194011	Badis2009
NFATC3	T137958	M1409	Homo_sapiens	Rel	0.0179737	Weirauch2014
PK00738.1	T116197	M1218	Cannabis_sativa	Myb_SANT	0.0232327	Weirauch2014
NCU01122	T060854	M0429	Neurospora_crassa	C2H2 ZF	0.0203232	Weirauch2014
Smad3	NaN	NaN	Mus_musculus	SMAD	0.0256767	Badis2009
NR2E1	T134594	M1385	Pan_paniscus	Nuclear receptor	0.0283583	Weirauch2014
Hey2	T015100	M0181	Mus_musculus	bHLH	0.023537	Weirauch2014
AGAP010438	T131024	M1339	Anopheles_gambiae	Nuclear receptor	0.0291195	Weirauch2014
NCU01386	T161507	M1605	Neurospora_crassa	Zinc cluster	0.0224536	Weirauch2014
fgenesh1_pg.C_Chr_07.0001000042	T086064	M0738	Ostreococcus_tauri	GATA	0.0288845	Weirauch2014
AGAP009986	T090053	M0769	Anopheles_gambiae	Homeodomain	0.0267602	Weirauch2014
Stp2	NaN	NaN	Saccharomyces_cerevisiae	C2H2 ZF	0.0247286	Zhu2009
WRKY27	T153818	M1584	Arabidopsis_thaliana	WRKY	0.0283694	Weirauch2014
GCM1	T086637	M0740	Homo_sapiens	GCM	0.0268626	Weirauch2014
INO	T142991	M1466	Arabidopsis_thaliana	Sox	0.032254	Weirauch2014
NCU06521	T161555	M1635	Neurospora_crassa	Zinc cluster	0.0267902	Weirauch2014
ENSTNIG00000008122	T097502	M1004	Tetraodon_nigroviridis	Homeodomain	0.026757	Weirauch2014
TMO6	T075416	M0591	Arabidopsis_thaliana	Dof	0.0362537	Weirauch2014
tah-1	T161500	M1600	Neurospora_crassa	Zinc cluster	0.0249541	Weirauch2014
AT3G53600	T036977	M0363	Arabidopsis_thaliana	C2H2 ZF	0.0301936	Weirauch2014
RBE	T036988	M0365	Arabidopsis_thaliana	C2H2 ZF	0.0287621	Weirauch2014
ATDOF2.4	T075398	M0585	Arabidopsis_thaliana	Dof	0.0336118	Weirauch2014
GSPATP00020286001	T077129	M0615	Paramecium_tetraurelia	E2F	0.0199965	Weirauch2014
CADATEAP00000246	T008587	M0124	Aspergillus_terreus	AT hook	0.0300121	Weirauch2014
AT5G43410	T000695	M0037	Arabidopsis_thaliana	AP2	0.0200557	Weirauch2014
Hoxa3	NaN	NaN	Mus_musculus	Homeodomain	0.0199426	Badis2009
Tcfeb	T015115	M0191	Mus_musculus	bHLH	0.0245612	Weirauch2014
FoxK	T083449	M0690	Strongylocentrotus_purpuratus	Forkhead	0.0298603	Weirauch2014
stuA	T005240	M0088	Aspergillus_nidulans	APSES	0.0264654	Weirauch2014
kdm2aa	T074349	M0552	Danio_rerio	CxxC	0.0284207	Weirauch2014
MYB24	T116795	M1259	Arabidopsis_thaliana	Myb_SANT	0.021252	Weirauch2014
XP_002157607.1	T138984	M1430	Hydra_magnipapillata	RFX	0.0285385	Weirauch2014
zen2	T098383	M1018	Drosophila_melanogaster	Homeodomain	0.0273093	Weirauch2014
TCP3	T150835	M1529	Arabidopsis_thaliana	TCP	0.0206279	Weirauch2014
GATA8	T084190	M0698	Arabidopsis_thaliana	GATA	0.0215316	Weirauch2014
hbx2	T090962	M0799	Dictyostelium_discoideum	Homeodomain	0.0258616	Weirauch2014
GCM1	T086625	M0739	Dasypus_novemcinctus	GCM	0.0278152	Weirauch2014
Sp4	NaN	NaN	Mus_musculus	C2H2 ZF	0.0279931	Badis2009
GRMZM2G038252_P01	T102271	M1130	Zea_mays	Homeodomain	0.0305919	Weirauch2014
HOXF	T102224	M1126	Nematostella_vectensis	Homeodomain	0.030106	Weirauch2014
LIN54	T073816	M0542	Tarsius_syrichta	CxC	0.0374089	Weirauch2014
LOC_Os09g35910	T099658	M1032	Oryza_sativa	Homeodomain	0.0224461	Weirauch2014
Isgf3g	NaN	NaN	Mus_musculus	IRF	0.0266717	Badis2009
Pbf2	NaN	NaN	Saccharomyces_cerevisiae	Myb_SANT	0.0169033	Zhu2009
Lef1	NaN	NaN	Mus_musculus	Sox	0.0268302	Badis2009
WUBG_18372T0	T104586	M1146	Wuchereria_bancrofti	HomeodomainPOU	0.0274364	Weirauch2014
TVAG_062990	T076912	M0612	Trichomonas_vaginalis	E2F	0.0187365	Weirauch2014
PK28565.1	T116374	M1229	Cannabis_sativa	Myb_SANT	0.0285645	Weirauch2014
NK-like_3	T102223	M1125	Nematostella_vectensis	Homeodomain	0.0276223	Weirauch2014
PK19779.1	T116321	M1226	Cannabis_sativa	Myb_SANT	0.0225586	Weirauch2014
ZFP8	T036965	M0360	Arabidopsis_thaliana	C2H2 ZF	0.0281514	Weirauch2014
LCOR	T136585	M1402	Oryzias_latipes	Pipsqueak	0.0288453	Weirauch2014
PRH	T100243	M1088	Petroselinum_crispum	Homeodomain	0.0236209	Weirauch2014
ZFHX4	T097461	M1001	Tetraodon_nigroviridis	Homeodomain	0.0269832	Weirauch2014
ATHB22	T090113	M0774	Arabidopsis_thaliana	Homeodomain	0.0242145	Weirauch2014
Ame_R001268	T105237	M1165	Ailuropoda_melanoleuca	HomeodomainPOU	0.0292603	Weirauch2014
Sohlh2	T015124	M0196	Mus_musculus	bHLH	0.0187549	Weirauch2014
ANIA_10378	T024178	M0278	Aspergillus_nidulans	bZIP	0.0264271	Weirauch2014
mybI	T117578	M1268	Dictyostelium_discoideum	Myb_SANT	0.0179822	Weirauch2014
fgenesh1_pg.scaffold_252000020	T140894	M1462	Physcomitrella_patens	SBP	0.0247768	Weirauch2014
ATWOX13	T090141	M0783	Arabidopsis_thaliana	Homeodomain	0.0285901	Weirauch2014
ATHB-4	T090114	M0775	Arabidopsis_thaliana	Homeodomain	0.026156	Weirauch2014
Rds2	NaN	NaN	Saccharomyces_cerevisiae	Zinc cluster	0.0234668	Zhu2009
AT3G13040	T116679	M1242	Arabidopsis_thaliana	Myb_SANT	0.0221729	Weirauch2014
Hnf4a	NaN	NaN	Mus_musculus	Nuclear receptor	0.0216162	Badis2009
NCU08159	T060888	M0450	Neurospora_crassa	C2H2 ZF	0.0256766	Weirauch2014
NCU05242	T060877	M0443	Neurospora_crassa	C2H2 ZF	0.0244531	Weirauch2014
Ume6	NaN	NaN	Saccharomyces_cerevisiae	Zinc cluster	0.0219155	Zhu2009
AT3G23230	T000649	M0024	Arabidopsis_thaliana	AP2	0.0306217	Weirauch2014
TBX2	T149720	M1521	Takifugu_rubripes	T-box	0.0231408	Weirauch2014
aod-2	T161524	M1618	Neurospora_crassa	Zinc cluster	0.0305328	Weirauch2014
Hr46	T133999	M1375	Drosophila_melanogaster	Nuclear receptor	0.0233356	Weirauch2014
DGIL_AUG5s5606g1t1	T007106	M0101	Acyrtosiphon_pisum	ARID/BRIGHT	0.0246841	Weirauch2014
sem-2	T143041	M1468	Caenorhabditis_elegans	Sox	0.0316942	Weirauch2014
ERF2	T000697	M0038	Arabidopsis_thaliana	AP2	0.0216159	Weirauch2014
Irf3	NaN	NaN	Mus_musculus	IRF	0.0276163	Badis2009
Cebpb	T025916	M0312	Mus_musculus	bZIP	0.0298374	Weirauch2014
ANIA_01425	T160823	M1596	Aspergillus_nidulans	Zinc cluster	0.0275738	Weirauch2014
NR2E1	T132543	M1344	Homo_sapiens	Nuclear receptor	0.0253412	Weirauch2014
Peml	T100251	M1095	Marmota_monax	Homeodomain	0.0292529	Weirauch2014
lin54	T073756	M0540	Danio_rerio	CxC	0.0282806	Weirauch2014
Bm_svp_alpha	T134873	M1390	Bombyx_mori	Nuclear receptor	0.0268423	Weirauch2014
PaxD4	T100979	M1110	Nematostella_vectensis	Homeodomain	0.0312123	Weirauch2014
Tbp	NaN	NaN	Mus_musculus	TBP	0.0218239	Badis2009
Zfp281	NaN	NaN	Mus_musculus	C2H2 ZF	0.0233915	Badis2009
Clock	T015131	M0198	Mus_musculus	bHLH	0.028634	Weirauch2014
sma-4	T142118	M1465	Caenorhabditis_elegans	SMAD	0.0293551	Weirauch2014
ZFHX2	T093202	M0817	Homo_sapiens	Homeodomain	0.0188421	Weirauch2014
POU2F3	T105068	M1160	Takifugu_rubripes	HomeodomainPOU	0.0289418	Weirauch2014
AT1G76580	T140638	M1455	Arabidopsis_thaliana	SBP	0.0290246	Weirauch2014
PK23829.1	T116350	M1227	Cannabis_sativa	Myb_SANT	0.0302413	Weirauch2014
NCU07374	T161563	M1643	Neurospora_crassa	Zinc cluster	0.0327421	Weirauch2014
NCU04671	T161536	M1625	Neurospora_crassa	Zinc cluster	0.0301319	Weirauch2014
PK19363.1	T000536	M0004	Cannabis_sativa	AP2	0.0263715	Weirauch2014
ANIA_08035	T105691	M1167	Aspergillus_nidulans	HSF	0.0236689	Weirauch2014
Q6WL90	T100250	M1094	Tripedalia_cystophora	Homeodomain	0.0279435	Weirauch2014
BRADI5G22430	T008575	M0122	Brachypodium_distachyon	AT hook	0.032278	Weirauch2014
PHF21A	T008630	M0128	Gasterosteus_aculeatus	AT hook	0.0300076	Weirauch2014
danr	T071089	M0524	Drosophila_melanogaster	CENPB	0.0178278	Weirauch2014
amel4_ncbi_hmm42917	T104590	M1147	Apis_mellifera	HomeodomainPOU	0.0410196	Weirauch2014
Pbf1	NaN	NaN	Saccharomyces_cerevisiae	Myb_SANT	0.0189771	Zhu2009
efl-2	T076885	M0611	Caenorhabditis_elegans	E2F	0.0232523	Weirauch2014
NCU07392	T161564	M1644	Neurospora_crassa	Zinc cluster	0.0256848	Weirauch2014
aod-5	T161531	M1621	Neurospora_crassa	Zinc cluster	0.0230811	Weirauch2014
Gsm1	NaN	NaN	Saccharomyces_cerevisiae	Zinc cluster	0.0258061	Zhu2009
Foxj2	T081865	M0658	Mus_musculus	Forkhead	0.0281654	Weirauch2014
Zbtb3	NaN	NaN	Mus_musculus	C2H2 ZF	0.027062	Badis2009
Tcfap2a	NaN	NaN	Mus_musculus	AP-2	0.0271836	Badis2009
HRS1	T116551	M1231	Arabidopsis_thaliana	Myb_SANT	0.0165497	Weirauch2014
gtaH	T084424	M0709	Dictyostelium_discoideum	GATA	0.0230636	Weirauch2014
AAI23253	T110775	M1212	Xenopus_laevis	MADF	0.0234743	Weirauch2014
E2F3	T076765	M0610	Taeniopygia_guttata	E2F	0.0308084	Weirauch2014
E2F3	NaN	NaN	Mus_musculus	E2F	0.0203962	Badis2009
Hes1	T015113	M0189	Mus_musculus	bHLH	0.0234867	Weirauch2014
nasonia_NCBI_hmm302924	T104595	M1148	Nasonia_vitripennis	HomeodomainPOU	0.0296323	Weirauch2014
KDM2B	T074348	M0551	Danio_rerio	CxxC	0.0306705	Weirauch2014
Nanog	T094981	M0850	Mus_musculus	Homeodomain	0.0270191	Weirauch2014
Hes7	T015114	M0190	Mus_musculus	bHLH	0.0204428	Weirauch2014
HAT3.1	T090123	M0777	Arabidopsis_thaliana	Homeodomain	0.0216156	Weirauch2014
PHF21A	T008638	M0129	Meleagris_gallopavo	AT hook	0.0343166	Weirauch2014
e_gw1.288.15.1	T129019	M1330	Physcomitrella_patens	NaNC/NaNM	0.0263626	Weirauch2014
ANIA_04558	T160762	M1595	Aspergillus_nidulans	Zinc cluster	0.0260689	Weirauch2014
MATALPHA2	T100093	M1052	Saccharomyces_cerevisiae	Homeodomain	0.0360244	Weirauch2014
tah-2	T161513	M1610	Neurospora_crassa	Zinc cluster	0.0270457	Weirauch2014
NCU05411	T161546	M1631	Neurospora_crassa	Zinc cluster	0.0331765	Weirauch2014
NK-like_5	T102222	M1124	Nematostella_vectensis	Homeodomain	0.0283169	Weirauch2014
Tcf1	NaN	NaN	Mus_musculus	Homeodomain	0.0237976	Badis2009
AT5G07580	T000681	M0035	Arabidopsis_thaliana	AP2	0.0362582	Weirauch2014
gtaN	T084438	M0713	Dictyostelium_discoideum	GATA	0.0251708	Weirauch2014
Rgt1	NaN	NaN	Saccharomyces_cerevisiae	Zinc cluster	0.0196923	Zhu2009
cdf3	T075402	M0588	Arabidopsis_thaliana	Dof	0.0185914	Weirauch2014
PK08316.1	T116250	M1222	Cannabis_sativa	Myb_SANT	0.0311239	Weirauch2014
ENSOANG00000014967	T076665	M0608	Ornithorhynchus_anatinus	E2F	0.0324331	Weirauch2014
amel4_ncbi_hmm7004	T138441	M1416	Apis_mellifera	RFX	0.0299636	Weirauch2014
Tcfap4	T015089	M0174	Mus_musculus	bHLH	0.0180241	Weirauch2014
AAEL012091	T089963	M0767	Aedes_aegypti	Homeodomain	0.0273228	Weirauch2014
LOC_Os04g40930	T110199	M1204	Oryza_sativa	MADF	0.0249485	Weirauch2014
HOXD12	T100234	M1080	Heterodontus_francisci	Homeodomain	0.0279533	Weirauch2014
MIMI_R749	T100261	M1105	Acanthamoeba_polyphaga_mimivirus	Homeodomain	0.0328435	Weirauch2014
eve	T098368	M1015	Drosophila_melanogaster	Homeodomain	0.0258967	Weirauch2014
NCU00340	T060852	M0427	Neurospora_crassa	C2H2 ZF	0.0202465	Weirauch2014
TVAG_087680	T121018	M1294	Trichomonas_vaginalis	Myb_SANT	0.0238938	Weirauch2014
LOC_Os08g36920	T001339	M0044	Oryza_sativa	AP2	0.0316012	Weirauch2014
Sfpi1	NaN	NaN	Mus_musculus	Ets	0.0194794	Badis2009
21.m00216	T008153	M0117	Tetrahymena_thermophila	ARID/BRIGHT	0.0251367	Weirauch2014
NCU00344	T161501	M1601	Neurospora_crassa	Zinc cluster	0.025777	Weirauch2014
NCU03593	T099676	M1038	Neurospora_crassa	Homeodomain	0.0284338	Weirauch2014
ATWRKY2	T153819	M1585	Arabidopsis_thaliana	WRKY	0.0265409	Weirauch2014
XM_002893560.1	T150904	M1535	Arabidopsis_lyrata	TCP	0.0370319	Weirauch2014
E2F2	T076566	M0605	Homo_sapiens	E2F	0.0351864	Weirauch2014
E2F2	NaN	NaN	Mus_musculus	E2F	0.0184806	Badis2009
vex1	T100079	M1047	Xenopus_tropicalis	Homeodomain	0.0291851	Weirauch2014
Hmg20b	T144383	M1473	Mus_musculus	Sox	0.0361911	Weirauch2014
ASIL1	T148526	M1506	Arabidopsis_thaliana	Storekeeper	0.0357397	Weirauch2014
RFX1	T138470	M1417	Anolis_carolinensis	RFX	0.0256384	Weirauch2014
Phf21a	T008649	M0134	Mus_musculus	AT hook	0.0304193	Weirauch2014
PHO2	T100096	M1056	Saccharomyces_cerevisiae	Homeodomain	0.0264211	Weirauch2014
Cebpe	T025910	M0307	Mus_musculus	bZIP	0.0264536	Weirauch2014
eve	T100257	M1101	Sarsia_sp._Long_Island_Sound	Homeodomain	0.0368747	Weirauch2014
Sum1	NaN	NaN	Saccharomyces_cerevisiae	AT hook	0.0230534	Zhu2009
KNaNT3	T090155	M0785	Arabidopsis_thaliana	Homeodomain	0.025789	Weirauch2014
Yll054c	NaN	NaN	Saccharomyces_cerevisiae	Zinc cluster	0.0239803	Zhu2009
Nfil3	T025917	M0313	Mus_musculus	bZIP	0.0276787	Weirauch2014
GRMZM2G135447	T102323	M1132	Zea_mays	Homeodomain	0.0286895	Weirauch2014
C_scaffold_35000005	T136824	M1405	Phytophthora_ramorum	Pipsqueak	0.024091	Weirauch2014
GMEB1	T139965	M1437	Meleagris_gallopavo	SAND	0.0269374	Weirauch2014
Sut2	NaN	NaN	Saccharomyces_cerevisiae	Zinc cluster	0.0225106	Zhu2009
bzpQ	T024450	M0283	Dictyostelium_discoideum	bZIP	0.024447	Weirauch2014
vsx2	T092104	M0807	Danio_rerio	Homeodomain	0.0302977	Weirauch2014
GSVIVG00027588001	T150932	M1540	Vitis_vinifera	TCP	0.0295123	Weirauch2014
BRADI3G55950	T008574	M0121	Brachypodium_distachyon	AT hook	0.0291793	Weirauch2014
FOXK1	T081497	M0654	Homo_sapiens	Forkhead	0.0301424	Weirauch2014
dimB	T024457	M0286	Dictyostelium_discoideum	bZIP	0.0281009	Weirauch2014
Irf4	NaN	NaN	Mus_musculus	IRF	0.023187	Badis2009
NCU03110	T161521	M1617	Neurospora_crassa	Zinc cluster	0.0244194	Weirauch2014
Irf5	NaN	NaN	Mus_musculus	IRF	0.0232723	Badis2009
Rap2.6L	T000685	M0036	Arabidopsis_thaliana	AP2	0.0253325	Weirauch2014
SOL1	T073710	M0537	Arabidopsis_thaliana	CxC	0.0234467	Weirauch2014
hoxd13a	T092286	M0810	Danio_rerio	Homeodomain	0.0285366	Weirauch2014
ATHB7	T090115	M0776	Arabidopsis_thaliana	Homeodomain	0.028791	Weirauch2014
CDA2	T100245	M1090	Coprinellus_disseminatus	Homeodomain	0.0231637	Weirauch2014
WRKY57	T153759	M1564	Arabidopsis_thaliana	WRKY	0.0262337	Weirauch2014
ATERF-7	T000646	M0023	Arabidopsis_thaliana	AP2	0.021413	Weirauch2014
NCU07587	T005270	M0091	Neurospora_crassa	APSES	0.0215899	Weirauch2014
ENSOANG00000013938	T075078	M0579	Ornithorhynchus_anatinus	DM	0.0302834	Weirauch2014
Max	NaN	NaN	Mus_musculus	bHLH	0.0253243	Badis2009
mybQ	T117579	M1269	Dictyostelium_discoideum	Myb_SANT	0.0195521	Weirauch2014
PHF21A	T008609	M0125	Anolis_carolinensis	AT hook	0.0295826	Weirauch2014
fgenesh1_pg.scaffold_194000034	T140892	M1461	Physcomitrella_patens	SBP	0.0235497	Weirauch2014
AANF	T100242	M1087	Acipenser_baerii	Homeodomain	0.0259472	Weirauch2014
NK-like_21	T100992	M1111	Nematostella_vectensis	Homeodomain	0.0335848	Weirauch2014
TVAG_183770	T107267	M1175	Trichomonas_vaginalis	IBD	0.0307476	Weirauch2014
estExt_fgenesh1_pg.C_Chr_16.00010090	T125750	M1313	Ostreococcus_tauri	Myb_SANT	0.0221776	Weirauch2014
KLLA0D10043g	T103011	M1139	Kluyveromyces_lactis	Homeodomain	0.0233428	Weirauch2014
D4N2R2_MELGA	T086647	M0741	Meleagris_gallopavo	GCM	0.0236527	Weirauch2014
AT4G17950	T008561	M0120	Arabidopsis_thaliana	AT hook	0.037153	Weirauch2014
Rdr1	NaN	NaN	Saccharomyces_cerevisiae	Zinc cluster	0.0224645	Zhu2009
YHP1	T100097	M1057	Saccharomyces_cerevisiae	Homeodomain	0.0239432	Weirauch2014
EMX1	T093199	M0816	Homo_sapiens	Homeodomain	0.0258274	Weirauch2014
Hic1	NaN	NaN	Mus_musculus	C2H2 ZF	0.0246509	Badis2009
Zbtb7b	NaN	NaN	Mus_musculus	C2H2 ZF	0.0173852	Badis2009
FBpp0073832	T105110	M1162	Drosophila_melanogaster	HomeodomainPOU	0.0313633	Weirauch2014
Zfp105	NaN	NaN	Mus_musculus	C2H2 ZF	0.0266788	Badis2009
